# Supplementary material for: Pneumocystis Colonization Is Associated with Enhanced Pulmonary Remodeling and Activation of Redox-Responsive Pathways in a COPD Experimental Model
Source: Antioxidants (Basel). 2026 Apr 22;15(5):526. doi: 10.3390/antiox15050526 (PMC13203691; doi:10.3390/antiox15050526)
Supplement: Supplementary file 1 [file antioxidants-15-00526-s001.zip]

Archive with 2 entries (2 files):
- Figure S1.pdf
- Table S1. Correlation of Multiples Variables.xlsx
