# Supplementary material for: Pneumocystis Colonization Is Associated with Enhanced Pulmonary Remodeling and Activation of Redox-Responsive Pathways in a COPD Experimental Model
Source: Antioxidants (Basel). 2026 Apr 22;15(5):526. doi: 10.3390/antiox15050526 (PMC13203691; doi:10.3390/antiox15050526)
Supplement: Supplementary file 1 [file antioxidants-15-00526-s001.zip › Table S1. Correlation of Multiples Variables.xlsx]

## Sheet: Correlation of Multiples Variab
	MLI	D0	D1	D2	Inflammation	TNFa	IL6	IL1b	IL13	Epithelial Thickness	AB Positive Area %	AB Positive Cells Density	Collagen	Catalase	SOD	Foxo3	Nrf2	Hmox1	Pneumocystis Burden
MLI	1	0.86	0.885	0.866	0.737	0.614	0.826	0.852	0.717	0.891	0.911	0.654	0.698	0.982	0.764	0.722	0.868	0.87	0.503
D0	0.86	1	0.966	0.875	0.637	0.514	0.722	0.718	0.551	0.829	0.829	0.6	0.595	0.927	0.548	0.45	0.768	0.791	0.173
D1	0.885	0.966	1	0.943	0.75	0.643	0.79	0.822	0.672	0.867	0.866	0.662	0.676	0.992	0.75	0.662	0.91	0.922	0.415
D2	0.866	0.875	0.943	1	0.796	0.612	0.774	0.826	0.717	0.864	0.852	0.673	0.719	0.986	0.898	0.85	0.96	0.957	0.661
Inflammation	0.737	0.637	0.75	0.796	1	0.852	0.717	0.839	0.877	0.768	0.713	0.678	0.86	0.799	0.77	0.825	0.707	0.683	0.727
TNFa	0.614	0.514	0.643	0.612	0.852	1	0.762	0.812	0.914	0.63	0.545	0.782	0.774	0.845	0.948	0.969	0.872	0.848	0.881
IL6	0.826	0.722	0.79	0.774	0.717	0.762	1	0.966	0.873	0.74	0.811	0.828	0.742	0.957	0.944	0.881	0.995	0.991	0.708
IL1b	0.852	0.718	0.822	0.826	0.839	0.812	0.966	1	0.916	0.808	0.864	0.791	0.791	0.927	0.965	0.944	0.956	0.942	0.807
IL13	0.717	0.551	0.672	0.717	0.877	0.914	0.873	0.916	1	0.709	0.669	0.833	0.833	0.692	0.928	0.982	0.773	0.738	0.964
Epithelial Thickness	0.891	0.829	0.867	0.864	0.768	0.63	0.74	0.808	0.709	1	0.921	0.626	0.668	0.993	0.881	0.824	0.961	0.96	0.624
AB Positive Area %	0.911	0.829	0.866	0.852	0.713	0.545	0.811	0.864	0.669	0.921	1	0.575	0.612	0.998	0.845	0.771	0.959	0.964	0.551
AB Positive Cells Density	0.654	0.6	0.662	0.673	0.678	0.782	0.828	0.791	0.833	0.626	0.575	1	0.798	0.656	0.846	0.927	0.68	0.643	0.917
Collagen	0.698	0.595	0.676	0.719	0.86	0.774	0.742	0.791	0.833	0.668	0.612	0.798	1	0.561	0.635	0.748	0.478	0.442	0.738
Catalase	0.982	0.927	0.992	0.986	0.799	0.845	0.957	0.927	0.692	0.993	0.998	0.656	0.561	1	0.82	0.75	0.937	0.943	0.526
SOD	0.764	0.548	0.75	0.898	0.77	0.948	0.944	0.965	0.928	0.881	0.845	0.846	0.635	0.82	1	0.981	0.939	0.919	0.896
Foxo3	0.722	0.45	0.662	0.85	0.825	0.969	0.881	0.944	0.982	0.824	0.771	0.927	0.748	0.75	0.981	1	0.863	0.834	0.956
Nrf2	0.868	0.768	0.91	0.96	0.707	0.872	0.995	0.956	0.773	0.961	0.959	0.68	0.478	0.937	0.939	0.863	1	0.999	0.689
Hmox1	0.87	0.791	0.922	0.957	0.683	0.848	0.991	0.942	0.738	0.96	0.964	0.643	0.442	0.943	0.919	0.834	0.999	1	0.649
Pneumocystis Burden	0.503	0.173	0.415	0.661	0.727	0.881	0.708	0.807	0.964	0.624	0.551	0.917	0.738	0.526	0.896	0.956	0.689	0.649	1
